# Supplementary material for: Rich diversity and active spatial–temporal dynamics of Thalassiosira species revealed by time-series metabarcoding analysis
Source: ISME Commun. 2024 Jan 10;4(1):ycad009. doi: 10.1093/ismeco/ycad009 (PMC10837834; doi:10.1093/ismeco/ycad009)
Supplement: Supplementary_Tables_ycad009 [file supplementary_tables_ycad009.xlsx]

## Sheet: Supplementary Table 1
Supplementary Table 1 List of previous reports on Thalassiosira in Jiaozhou Bay (1936–2022)
分离地点	Species	18S rDNA V4*	Recording Frequency	Occurrence Time Period	Reference
香港，南海; 青岛胶州湾，黄海; 琼海，南海; 大连，渤海; 厦门，东海; 广东大亚湾，南海;	Thalassiosira allenii	+	4	2006.2-4; 2015.9	Li, 2006; Guo et al., 2018
湛江，南海; 香港，南海; 青岛胶州湾，黄海; 厦门，东海	Thalassiosira allenii var.striata	-	1	2015.9	Guo et al., 2018
	Thalassiosira baltica	-	1	2004.1-12	Fan et al., 2007
	Thalassiosira concaviuscula	+	1	2019.1	Liu et al., 2020
	Thalassiosira condensata	-	3	1977.2-1978.1; 2009.8; 2004.1-12	Fan et al., 2007; Qian et al., 1983; Yang et al., 2015
青岛胶州湾，黄海	Thalassiosira constricta	-	1	2005.5	Li et al., 2012
	Thalassiosira curviseriata	+	5	2005.11; 2005.12; 2006.4; 2019.1	Liu et al., 2020; Li, 2006
	Thalassiosira decipiens	-	1	1977.2-1978.1	Qian et al., 1983
	Thalassiosira excentrica	-	2	2019.5; 2009.8	Yang et al., 2014; Yang et al., 2015
	Thalassiosira gravida	+	2	2009.8; 2010.2	Shi et al., 2015; Yang et al., 2015
青岛胶州湾，黄海; 香港，南海	Thalassiosira hasleae	-	1	2005.9	Li, 2006; Li, 2008
	Thalassiosira hyalina	+	2	1999.6-8; 2004.1-12	Lu et al., 2001; Fan et al., 2007
青岛胶州湾，黄海; 长江口，黄海; 厦门，东海; 香港，南海	Thalassiosira laevis	-	3	2005.10; 2006.3; 2006.4	Li, 2006
	Thalassiosira mala	+	7	2005.9; 2005.10; 2005.11; 2005.12; 2006.1; 2006.3; 2019.1	Liu et al., 2020; Li, 2006
	Thalassiosira minicosmica	+	1	2019.1	Liu et al., 2020
青岛胶州湾，黄海; 长江口，黄海; 厦门，东海; 广东大亚湾，南海; 香港，南海	Thalassiosira minima	+	6	2005.5; 2005.7; 2005.8; 2005.10; 2006.3; 2006.4	Li, 2006
	Thalassiosira nordenskioeldii	+	18	1953.3-1956.2; 1980.6-1981.11; 1981.2-11; 1990-2009; 1991.5-1995.11; 1991.5-11; 1992-1995.2-11; 1995.3-1996.1; 1977.2-1978.1; 1997.2-2008.11; 1997.6-9; 1997-2004.2-11; 1998.4-9; 2003.Spr-Sum; 2003.3-2004.1; 2004.1-12; 2009.8; 2011.1-12; 2019.1; 2010.2; 2006.2; 2006.4	Qian et al., 1983; Li et al., 1956; Guo, 1992; Liu et al., 2002b; Liu, 2004; Han et al., 2004; Wu et al., 2005; Zhang et al., 2005; Fan, 2007; Sun et al., 2011a; Yang et al., 2014; Yang et al., 2015; Shi et al., 2015; Luo et al., 2016; Yuan et al., 2016; Liu et al., 2020; Li, 2006
	Thalassiosira oceanica	+	5	2019.1; 2005.7; 2005.8; 2006.3; 2006.4	Liu et al., 2020; Li, 2006
	Thalassiosira pacifica	+	3	1981.2-11; 1991.5-1995.11; 1997.2-2008.11; 2004.1-12; 2011.1-12	Fan et al., 2007; Sun et al, 2011a; Luo et al, 2016
	Thalassiosira profunda	+	5	2019.1; 2005.4; 2005.8; 2006.3; 2006.4	Liu et al., 2020; Li, 2006
	Thalassiosira proschkinae	+	5	2019.1; 2005.11; 2005.12; 2006.3; 2006.4	Liu et al., 2020; Li, 2006
青岛胶州湾，黄海; 长江口，黄海; 厦门，东海; 广东大亚湾，南海; 香港，南海	Thalassiosira pseudonana	+	6	2005.5; 2005.7; 2005.8; 2005.9; 2006.1; 2006.4	Li, 2006
	Thalassiosira punctigera	+	1	2019.1	Liu et al., 2020
	Thalassiosira rotula	+	13	1977.2-1978.1; 1953.3-1956.2; 1981.2-11; 1991.5-11; 1992.-1995.2-11; 1995.3-1996.1; 1997.-2004.2-11; 1998.4-10; 2003.Spr-Sum; 2003.3-2004.1; 2010.2; 2003.6; 2004.1-12; 2009.8; 2012.7-8, 11; 2019.1	Qian et al., 1983; Chen et al., 2000; Liu et al., 2002b; Liu, 2004; Wu et al., 2005; Li et al., 2005; Zhang et al., 2005; Fan, 2007; Wang, 2013; Yang et al., 2014; Shi et al., 2015; Yang et al., 2015; Liu et al., 2020
	Thalassiosira subtilis	-	3	1977.2-1978.1; 2003.3-2004.1; 2004.1-12	Qian et al., 1983; Liu, 2004; Fan, 2007
青岛胶州湾，黄海; 长江口，黄海; 厦门，东海; 广东大亚湾，南海; 香港，南海	Thalassiosira tenera	+	1	2005.8	Li, 2006
青岛胶州湾，黄海; 长江口，黄海; 厦门，东海; 广东大亚湾，南海; 香港，南海	Thalassiosira weissflogii	+	1	2005.8	Li, 2006
	Thalassiosira sp.	-	8	1977.2-1978.1; 1990-2009; 1998.4-10; 2004.1-12; 2009.8; 2010.2; 2010.1-12; 2010.4-10; 2011.1-3; 2019.5	Chen et al., 2000; Yang et al., 2014; Qian et al., 1983; Yang et al., 2015; Shi et al., 2015; Zheng et al., 2014; Wang et al., 2013; Yuan et al., 2016; Fan, 2007
	*18S rDNA V4：
	+: 18S rDNA V4 of this species are available in NCBI NT database
	-: 18S rDNA V4 of this species are not available in NCBI NT database

## Sheet: Supplementary Table 2
Supplementary Table 2 Summary of the number of Thalassiosira species molecular markers
Marker	Number of Thalassiosira species*
18S rDNA	38
18S rDNA V4	42
18S rDNA V9	34
28S rDNA D1-D3	19
28S rDNA D1-D2	20
ITS	19
ITS1	19
ITS2	20
rbcL	24
*Data were obtained from NCBI NT database

## Sheet: Supplementary Table 3
Supplementary Table 3 PID of pairwise alignment of multiple molecular markers of Thalassiosira species
18S rDNA
Seq	T. eccentrica	T. hendeyi	T. minuscula	T. nordenskioeldii	T. oceanica	T. pacifica	T. profunda	T. pseudonana	T. punctigera	T. rotula	T. tenera	T. weissflogii
T. eccentrica	ID	0.979	0.962	0.977	0.964	0.985	0.974	0.956	0.992	0.99	0.98	0.965
T. hendeyi	0.979	ID	0.958	0.975	0.968	0.986	0.978	0.959	0.981	0.981	0.985	0.969
T. minuscula	0.962	0.958	ID	0.959	0.939	0.961	0.951	0.936	0.963	0.962	0.957	0.942
T. nordenskioeldii	0.977	0.975	0.959	ID	0.96	0.984	0.975	0.954	0.979	0.979	0.979	0.963
T. oceanica	0.964	0.968	0.939	0.96	ID	0.967	0.959	0.959	0.962	0.961	0.966	0.997
T. pacifica	0.985	0.986	0.961	0.984	0.967	ID	0.98	0.961	0.986	0.988	0.99	0.97
T. profunda	0.974	0.978	0.951	0.975	0.959	0.98	ID	0.956	0.974	0.976	0.979	0.962
T. pseudonana	0.956	0.959	0.936	0.954	0.959	0.961	0.956	ID	0.961	0.957	0.962	0.96
T. punctigera	0.992	0.981	0.963	0.979	0.962	0.986	0.974	0.961	ID	0.992	0.981	0.965
T. rotula	0.99	0.981	0.962	0.979	0.961	0.988	0.976	0.957	0.992	ID	0.982	0.964
T. tenera	0.98	0.985	0.957	0.979	0.966	0.99	0.979	0.962	0.981	0.982	ID	0.968
T. weissflogii	0.965	0.969	0.942	0.963	0.997	0.97	0.962	0.96	0.965	0.964	0.968	ID
18S rDNA V4
Seq	T. eccentrica	T. hendeyi	T. minuscula	T. nordenskioeldii	T. oceanica	T. pacifica	T. profunda	T. pseudonana	T. punctigera	T. rotula	T. tenera	T. weissflogii
T. eccentrica	ID	0.979	0.974	0.969	0.982	0.984	0.961	0.94	0.995	0.995	0.984	0.948
T. hendeyi	0.979	ID	0.974	0.961	0.977	0.99	0.966	0.93	0.974	0.984	0.99	0.932
T. minuscula	0.974	0.974	ID	0.961	0.982	0.974	0.951	0.927	0.969	0.979	0.974	0.938
T. nordenskioeldii	0.969	0.961	0.961	ID	0.969	0.966	0.958	0.917	0.964	0.974	0.969	0.935
T. oceanica	0.982	0.977	0.982	0.969	ID	0.982	0.958	0.932	0.977	0.987	0.982	0.945
T. pacifica	0.984	0.99	0.974	0.966	0.982	ID	0.971	0.932	0.979	0.99	0.995	0.94
T. profunda	0.961	0.966	0.951	0.958	0.958	0.971	ID	0.906	0.956	0.966	0.971	0.914
T. pseudonana	0.94	0.93	0.927	0.917	0.932	0.932	0.906	ID	0.935	0.935	0.93	0.951
T. punctigera	0.995	0.974	0.969	0.964	0.977	0.979	0.956	0.935	ID	0.99	0.979	0.943
T. rotula	0.995	0.984	0.979	0.974	0.987	0.99	0.966	0.935	0.99	ID	0.99	0.943
T. tenera	0.984	0.99	0.974	0.969	0.982	0.995	0.971	0.93	0.979	0.99	ID	0.938
T. weissflogii	0.948	0.932	0.938	0.935	0.945	0.94	0.914	0.951	0.943	0.943	0.938	ID
18S rDNA V9
Seq	T. eccentrica	T. hendeyi	T. minuscula	T. nordenskioeldii	T. oceanica	T. pacifica	T. profunda	T. pseudonana	T. punctigera	T. rotula	T. tenera	T. weissflogii
T. eccentrica	ID	0.994	1	0.994	0.885	0.988	0.964	0.903	0.994	0.994	0.982	0.982
T. hendeyi	0.994	ID	0.994	0.988	0.879	0.982	0.958	0.897	0.988	0.988	0.988	0.976
T. minuscula	1	0.994	ID	0.994	0.885	0.988	0.964	0.903	0.994	0.994	0.982	0.982
T. nordenskioeldii	0.994	0.988	0.994	ID	0.891	0.994	0.958	0.909	0.988	0.988	0.988	0.976
T. oceanica	0.885	0.879	0.885	0.891	ID	0.886	0.873	0.982	0.891	0.891	0.891	0.867
T. pacifica	0.988	0.982	0.988	0.994	0.886	ID	0.952	0.904	0.982	0.982	0.982	0.97
T. profunda	0.964	0.958	0.964	0.958	0.873	0.952	ID	0.891	0.958	0.97	0.945	0.97
T. pseudonana	0.903	0.897	0.903	0.909	0.982	0.904	0.891	ID	0.909	0.909	0.909	0.885
T. punctigera	0.994	0.988	0.994	0.988	0.891	0.982	0.958	0.909	ID	0.988	0.976	0.976
T. rotula	0.994	0.988	0.994	0.988	0.891	0.982	0.97	0.909	0.988	ID	0.976	0.976
T. tenera	0.982	0.988	0.982	0.988	0.891	0.982	0.945	0.909	0.976	0.976	ID	0.964
T. weissflogii	0.982	0.976	0.982	0.976	0.867	0.97	0.97	0.885	0.976	0.976	0.964	ID
28S rDNA D1-D2
Seq	T. eccentrica	T. hendeyi	T. minuscula	T. nordenskioeldii	T. oceanica	T. pacifica	T. profunda	T. pseudonana	T. punctigera	T. rotula	T. tenera	T. weissflogii
T. eccentrica	ID	0.931	0.906	0.912	0.868	0.944	0.898	0.894	0.973	0.971	0.937	0.892
T. hendeyi	0.931	ID	0.926	0.93	0.843	0.939	0.921	0.895	0.937	0.944	0.937	0.904
T. minuscula	0.906	0.926	ID	0.899	0.833	0.917	0.915	0.879	0.905	0.904	0.905	0.861
T. nordenskioeldii	0.912	0.93	0.899	ID	0.857	0.944	0.905	0.906	0.912	0.919	0.917	0.89
T. oceanica	0.868	0.843	0.833	0.857	ID	0.868	0.841	0.859	0.867	0.865	0.847	0.855
T. pacifica	0.944	0.939	0.917	0.944	0.868	ID	0.915	0.897	0.948	0.946	0.933	0.886
T. profunda	0.898	0.921	0.915	0.905	0.841	0.915	ID	0.877	0.901	0.901	0.899	0.864
T. pseudonana	0.894	0.895	0.879	0.906	0.859	0.897	0.877	ID	0.901	0.894	0.897	0.902
T. punctigera	0.973	0.937	0.905	0.912	0.867	0.948	0.901	0.901	ID	0.973	0.942	0.896
T. rotula	0.971	0.944	0.904	0.919	0.865	0.946	0.901	0.894	0.973	ID	0.933	0.892
T. tenera	0.937	0.937	0.905	0.917	0.847	0.933	0.899	0.897	0.942	0.933	ID	0.887
T. weissflogii	0.892	0.904	0.861	0.89	0.855	0.886	0.864	0.902	0.896	0.892	0.887	ID
28S rDNA D1-D3
Seq	T. eccentrica	T. hendeyi	T. minuscula	T. nordenskioeldii	T. oceanica	T. pacifica	T. profunda	T. pseudonana	T. punctigera	T. rotula	T. tenera	T. weissflogii
T. eccentrica	ID	0.937	0.92	0.923	0.873	0.947	0.913	0.907	0.969	0.967	0.945	0.91
T. hendeyi	0.937	ID	0.942	0.946	0.863	0.953	0.939	0.915	0.951	0.958	0.952	0.927
T. minuscula	0.92	0.942	ID	0.925	0.852	0.938	0.933	0.909	0.927	0.927	0.93	0.9
T. nordenskioeldii	0.923	0.946	0.925	ID	0.869	0.958	0.927	0.923	0.932	0.937	0.94	0.918
T. oceanica	0.873	0.863	0.852	0.869	ID	0.877	0.857	0.866	0.875	0.876	0.864	0.867
T. pacifica	0.947	0.953	0.938	0.958	0.877	ID	0.938	0.92	0.958	0.957	0.952	0.917
T. profunda	0.913	0.939	0.933	0.927	0.857	0.938	ID	0.902	0.925	0.922	0.925	0.899
T. pseudonana	0.907	0.915	0.909	0.923	0.866	0.92	0.902	ID	0.919	0.913	0.921	0.922
T. punctigera	0.969	0.951	0.927	0.932	0.875	0.958	0.925	0.919	ID	0.977	0.954	0.921
T. rotula	0.967	0.958	0.927	0.937	0.876	0.957	0.922	0.913	0.977	ID	0.948	0.918
T. tenera	0.945	0.952	0.93	0.94	0.864	0.952	0.925	0.921	0.954	0.948	ID	0.917
T. weissflogii	0.91	0.927	0.9	0.918	0.867	0.917	0.899	0.922	0.921	0.918	0.917	ID
ITS
Seq	T. eccentrica	T. hendeyi	T. minuscula	T. nordenskioeldii	T. oceanica	T. pacifica	T. profunda	T. pseudonana	T. punctigera	T. rotula	T. tenera	T. weissflogii
T. eccentrica	ID	0.818	0.83	0.782	0.662	0.826	0.722	0.676	0.777	0.862	0.618	0.681
T. hendeyi	0.818	ID	0.782	0.771	0.679	0.796	0.706	0.697	0.77	0.785	0.628	0.691
T. minuscula	0.83	0.782	ID	0.758	0.704	0.825	0.734	0.688	0.766	0.824	0.612	0.681
T. nordenskioeldii	0.782	0.771	0.758	ID	0.666	0.762	0.713	0.69	0.724	0.757	0.61	0.69
T. oceanica	0.662	0.679	0.704	0.666	ID	0.684	0.663	0.646	0.689	0.673	0.548	0.631
T. pacifica	0.826	0.794	0.825	0.762	0.683	ID	0.717	0.7	0.81	0.83	0.585	0.669
T. profunda	0.722	0.706	0.734	0.711	0.663	0.717	ID	0.675	0.692	0.704	0.577	0.668
T. pseudonana	0.676	0.697	0.688	0.69	0.646	0.7	0.675	ID	0.668	0.675	0.574	0.675
T. punctigera	0.778	0.77	0.766	0.724	0.691	0.81	0.692	0.668	ID	0.777	0.602	0.67
T. rotula	0.862	0.785	0.824	0.757	0.673	0.83	0.704	0.675	0.777	ID	0.609	0.652
T. tenera	0.618	0.628	0.612	0.61	0.548	0.585	0.577	0.574	0.602	0.609	ID	0.588
T. weissflogii	0.681	0.691	0.681	0.69	0.631	0.669	0.668	0.675	0.67	0.652	0.588	ID
ITS1
Seq	T. eccentrica	T. hendeyi	T. minuscula	T. nordenskioeldii	T. oceanica	T. pacifica	T. profunda	T. pseudonana	T. punctigera	T. rotula	T. tenera	T. weissflogii
T. eccentrica	ID	0.778	0.81	0.741	0.584	0.793	0.664	0.59	0.723	0.762	0.573	0.591
T. hendeyi	0.778	ID	0.744	0.699	0.595	0.747	0.642	0.593	0.722	0.693	0.566	0.645
T. minuscula	0.81	0.744	ID	0.715	0.636	0.81	0.678	0.599	0.753	0.758	0.567	0.609
T. nordenskioeldii	0.741	0.699	0.715	ID	0.61	0.737	0.672	0.599	0.654	0.689	0.56	0.591
T. oceanica	0.584	0.595	0.636	0.61	ID	0.64	0.604	0.625	0.65	0.607	0.453	0.531
T. pacifica	0.793	0.747	0.81	0.737	0.64	ID	0.665	0.618	0.791	0.769	0.559	0.584
T. profunda	0.664	0.642	0.678	0.667	0.604	0.665	ID	0.561	0.64	0.601	0.52	0.578
T. pseudonana	0.59	0.593	0.599	0.599	0.625	0.618	0.561	ID	0.585	0.548	0.478	0.574
T. punctigera	0.723	0.722	0.753	0.654	0.658	0.791	0.64	0.585	ID	0.729	0.517	0.568
T. rotula	0.762	0.693	0.758	0.689	0.607	0.769	0.601	0.548	0.729	ID	0.557	0.544
T. tenera	0.573	0.566	0.567	0.56	0.453	0.559	0.52	0.478	0.517	0.557	ID	0.508
T. weissflogii	0.591	0.645	0.609	0.591	0.531	0.584	0.578	0.574	0.568	0.544	0.508	ID
ITS2
Seq	T. eccentrica	T. hendeyi	T. minuscula	T. nordenskioeldii	T. oceanica	T. pacifica	T. profunda	T. pseudonana	T. punctigera	T. rotula	T. tenera	T. weissflogii
T. eccentrica	ID	0.755	0.757	0.693	0.558	0.76	0.62	0.584	0.839	0.875	0.63	0.591
T. hendeyi	0.755	ID	0.703	0.701	0.592	0.73	0.596	0.638	0.769	0.751	0.643	0.586
T. minuscula	0.757	0.703	ID	0.66	0.615	0.743	0.642	0.606	0.791	0.787	0.631	0.595
T. nordenskioeldii	0.693	0.701	0.66	ID	0.541	0.649	0.591	0.604	0.651	0.678	0.601	0.625
T. oceanica	0.558	0.592	0.615	0.541	ID	0.562	0.57	0.502	0.596	0.559	0.618	0.555
T. pacifica	0.76	0.724	0.743	0.649	0.56	ID	0.607	0.616	0.753	0.787	0.614	0.581
T. profunda	0.62	0.596	0.642	0.591	0.57	0.607	ID	0.591	0.64	0.634	0.576	0.584
T. pseudonana	0.584	0.638	0.606	0.604	0.502	0.616	0.591	ID	0.637	0.622	0.599	0.603
T. punctigera	0.839	0.769	0.791	0.651	0.596	0.753	0.64	0.637	ID	0.866	0.607	0.584
T. rotula	0.875	0.751	0.787	0.678	0.559	0.787	0.634	0.622	0.866	ID	0.604	0.582
T. tenera	0.63	0.643	0.631	0.601	0.618	0.614	0.576	0.599	0.607	0.615	ID	0.581
T. weissflogii	0.591	0.586	0.595	0.625	0.555	0.581	0.584	0.603	0.584	0.582	0.581	ID
rbcL
Seq	T. eccentrica	T. hendeyi	T. minuscula	T. nordenskioeldii	T. oceanica	T. pacifica	T. profunda	T. pseudonana	T. punctigera	T. rotula	T. tenera	T. weissflogii
T. eccentrica	ID	0.891	0.889	0.882	0.891	0.895	0.889	0.881	0.909	0.897	0.889	0.881
T. hendeyi	0.891	ID	0.959	0.961	0.951	0.964	0.962	0.95	0.964	0.957	0.974	0.948
T. minuscula	0.889	0.959	ID	0.966	0.953	0.963	0.974	0.958	0.966	0.958	0.967	0.95
T. nordenskioeldii	0.882	0.961	0.966	ID	0.955	0.959	0.968	0.956	0.957	0.95	0.961	0.943
T. oceanica	0.891	0.951	0.953	0.955	ID	0.953	0.95	0.955	0.96	0.952	0.953	0.942
T. pacifica	0.895	0.964	0.963	0.959	0.953	ID	0.964	0.959	0.962	0.959	0.964	0.95
T. profunda	0.889	0.962	0.974	0.968	0.95	0.964	ID	0.958	0.963	0.954	0.971	0.955
T. pseudonana	0.881	0.95	0.958	0.956	0.955	0.959	0.958	ID	0.958	0.952	0.957	0.955
T. punctigera	0.909	0.964	0.966	0.957	0.96	0.962	0.963	0.958	ID	0.971	0.964	0.957
T. rotula	0.897	0.957	0.958	0.95	0.952	0.959	0.954	0.952	0.971	ID	0.957	0.952
T. tenera	0.889	0.974	0.967	0.961	0.953	0.964	0.971	0.957	0.964	0.957	ID	0.952
T. weissflogii	0.881	0.948	0.95	0.943	0.942	0.95	0.955	0.955	0.957	0.952	0.952	ID

## Sheet: Supplementary Table 4
Supplementary Table 4 Molecular marker accession numbers in NCBI's Genbank database
	18S rDNA	18S rDNA V4	18S rDNA V9	28S rDNA D1-D3	28S rDNA D1-D2	ITS	ITS1	ITS2	rbcL
T. eccentrica	X85396	DQ514868	HM991691	HM991676	HM991676	JQ217343	JQ217343	JQ217343	JQ217355
T. hendeyi	ON862862	ON862862	ON862862	ON886279	ON886279	ON862866	ON862866	ON862866	ON886227
T. minuscula	DQ514882	DQ514882	HM991694	HM991679	HM991679	EF208799	EF208799	EF208799	DQ514809
T. nordenskioeldii	MW722947	MW722947	MW722947	MW723477	MW723477	MZ452704	MZ452704	MZ452704	MZ458598
T. oceanica	AF374479.2	DQ514878	DQ093364	HM991681	HM991681	EF134953	EF362630	EF134953	GU323224
T. pacifica	HM991697	DQ514888	HM991697	HM991682	HM991682	MN834002	MN834002	MN834002	DQ514810
T. profunda	MW205689	MW205689	MW205689	MW205747	MW205747	MW474850	MW474850	MW474850	MW592696
T. pseudonana	ON862861	ON862861	ON862861	ON886278	ON886278	ON862864	ON862864	ON862864	ON886226
T. punctigera	HM991699	DQ514885	HM991699	HM991684	HM991684	KT390090	KT390090	JQ217344	DQ514807
T. rotula	MW205690	CNS00051	MW205690	HM991685	HM991685	MZ452702	MZ452702	MZ452702	MW592697
T. tenera	MW722948	MW722948	MW722948	MW723478	MW723478	MZ452705	MZ452705	MZ452705	MZ458599
T. weissflogii	MW760393	MW760393	MW760393	MW768092	MW768092	ON862865	ON862865	ON862865	MZ458600
